# Supplementary material for: Shape analysis of rectus extraocular muscles with age and axial length using anterior segment optical coherence tomography
Source: PLoS One. 2020 Dec 23;15(12):e0243382. doi: 10.1371/journal.pone.0243382 (PMC7757803; doi:10.1371/journal.pone.0243382)
Supplement: S1 Data — (XLSX) [file pone.0243382.s001.xlsx]

## Sheet: DATA
Data No.	Age(year)	Axial length(mm)		L AID(mm)				R AID(mm)				L Angle of muscles(degree)				R Angle of muscles(degree)
		L	R	IR	LR	MR	SR	IR	LR	MR	SR	IR	LR	MR	SR	IR	LR	MR	SR
1	8	24.14	24.23	3.58	4.67	5.28	4.57	3.8	4.89	5.01		-19.245	1.469	0.868	9.586	-19.006	-4.219	-0.458
2	10	24.42	24.84		4.96	5.18	5.15		5.57	4.61	5.66		-1.848	-1.327	13.062		-0.205	-0.744	2.031
3	23	25.9	25.81	4.97	5.98	4.6	5.35	4.9	5.95	5.57	4.88	-14.931	-3.636	-3.979	-4.497	-4.686	-0.385	-4.525	-4.686
4	22	24.17	24.41	4.14	6.24	5.37	5.29	4.02	5.84	6.85	6.16	-7.228	-1.469	2.777	2.603	-12.931	-2.157	0.335	1.116
5	22	24.11	23.95		5.84	5.47	5.92		5.82	4.7	5.79			2.716	9.335		-3.147	1.713	0.595
6	23	23.45	22.85	4.48	6	6.48	4.8	3.95	5.71	4.56	5.25	-1.534	-0.382	0.354		-0.872	0.603	0.503	-0.219
7	37	22.73	22.7	4.37	6.29	5.02	6	4.22	6.4	5.43	5.64	1.046	-0.547	3.42	10.972	-4.086	-1.253	0.421	3.247
8	30	26.15	26.11	4.6	5.79	4.87	5.45	4.19	5.23	6	4.55	-14.642	-1.778	4.705	7.151	-11.578	-1.317	-0.382	8.094
9	37	26.77	26.98	4.56	5.33	5.17	5.78	4.72	5.32	5.2	4.95	0	1.073	5.997	9.137	-14.978	-3.455	-0.441	7.441
10	39	25.04	25.26	4.88	6.21	6.29	6.54	4.23	5.55	5.34	5.38	-14.72	0.185	0.546	2.634	-17.92	-0.207	1.716	3.616
11	40	27.88	27.97	4.82	6.08	4.62	6.01	5.11	6.19	4.43	6	-22.419	0.188	2.479	3.053	-16.377	0.556	0.778	1.909
12	50	24.99	25.72	4.47	6	5.77			5.89	4.49		-20.706	-0.573	2.981			-4.86	-3.576
13	56	25.46	25.23		5.87	4.91	5.47		5.97	5.3	5.84		-1.559	8.658	-6.294		-4.986	-7.794	5.691
14	56	25.72	25.46	5.39	6.35	4.37	6.17	4.27	5.71	6.13	5.89	-18.166		-0.262	2.974	-12.995	-0.201	4.857	9.175
15	58	24.38	24.56	4.72	5.43	4	6.19	4.5	5.68	4.32	5.66	-18.281	2.746	0.573	7.79	-13.357	0	1.856	-1.619
16	58	25.84	25.69		4.61	4.99	4.38		5.65	5.71	4.5			2.07	7.093		-1.422	7.874	10.76
17	61	25.82	25.77		5.37	4.56	5.1		5.07	4.73			-4.055	2.01	13.601		-1.132	4.603
18	67	24.16	24.22		5.56	5.75	4.94		5.37	5.09	4.77		-6.613	-4.582	-2.318		-4.268	5.643	18.283
19	69	23.91	23.68		7.34	5.87	5.82	5.21	6.76	5.44	5.07		-5.788	2.345	12.507	-10.836	-6.116	1.895	2.037
20	67	22.82	23.08		5.89	3.96	5.13		5.9	3.37	5.3		0.39	4.932	4.245		-1.553	3.406	5.194
21	67	24.56	24.54		5.33	4.62			5.47	5.67	4.77		0.215	3.979			0.839	4.646	10.133
22	63	27.51	25.38		5.34	3.02			5.04	4.58			3.643	3.434			-1.364	5.013
23	68	26	25.94	4.02	4.96	3.76	4.52	4.16	5.02	3.93	4.56	-14.657	-2.078	2.741	10.169	-17.305	-8.486	3.504	-1.759
24	64	22.88	23.03	3.65	5.71	4.12	4.35	3.74	4.91	4.39	4.08	-20.63	-2.411	4.165	6.602	-27.247	-0.935	4.198	2.246
25	64	23.58	23.48		5.87	4.24	5.51		5.71	4.94	5.06		2.143	-0.27	7.306		-0.603	10.763	15.354
26	75	22.51	22.59		6.03	4.84	4.67		6.04	4.52	4.75		-7.645	4.489	5.15		-10.118	3.814	6.047
27	77	25.82	25.46		5.14	4.01			4.64	5.47	4.36		-9.646	7.765			-2.468	12.916	14.864
28	70	24.02	24.07		6.13	4.53	4.06		5.6				-0.187	-1.01	11.918		-5.731
29	75	21.6	21.8		5.45	4.35	4.59		5.34	4.24	5.2		-6.943	-3.165			-1.723	-0.27
30	70	24.01	24.23		6.66	4.44	5.74		6.16	4.71	5.74		-4.135	4.914	13.698		-4.841	5.371	8.61
31	77	23.4	23.27		5.61	4.62	4.75			4.57			-2.454	1.743	10.694			3.514
32	76	23.27	23.25	2.68	5.8	3.57	4.93	3.78	5.71	5.42	4.93	-6.009	-3.169	0.64	7.702	-14.697	-5.83	-2.957	8.393
33	72	26.01	26		7.15	4.36	4.29		6.18	6.16	4.37		2.239	4.742	1.599		-4.456	0.744	-1.046
34	70	24.86	24.66		5.98	5.24	5.53	3.63	5.92	4.7	5.61		-2.49	7.45	3.525	-2.531	-1.161	2.193	2.658
35	72	26.28	25.83	3.87	5.55	3.56	5.13		5.3	3.28	4.79	-2.966	-0.827	8.085	13.548		-4.548	1.397	4.086
36	9	23.59	23.16		5.93	5.28		5.38	5.87	5.79	5.79		-4.205	2.017		-17.103	4.97	3.879	8.858
37	9	23.09	22.95	4.4	5.55	3.95	6	4.23	5.63	3.41	5.72	-19.213	7.53	-6.472	4.104	-20.339	-1.256	-1.377	4.574
38	9	23.45	23.3		7.11	3.86	7.39	4.63					-2.468	-1.161	8.82	-26.822
39	9	21.81	21.87			3.79	6.35	5.93	6.43					-2.062	-5.916	-11.689	0.735
40	10	22.06	23.73	4.63	5.88			4.19	5.74			-24.161	5.974			-14.813	-1.909
41	13	21.05	22.24			4.78					6.38			0					1.591
42	13	24.89	25.11		5.81	4.43	4.41		5.23		4.58		2.974	-0.47	5.231		-1.023		15.945
43	21	26.24	25.98	5.08	5.89	6.19	5.96	4.78	6.55	5.3	6.19	-15.945		-5.408	13.661	-20.993	11.004	-4.814	8.13
44	45	23.69	23.62	5.44	5.97	6.69	5.06	4.88	5.82	5.59	5.54	-23.484	-0.63	0	12.295	-20.161	1.439	1.254	12.529
45	53	23.07	22.95	5.8	6.67	6.09	6.51	5.53	6.8	5.87	6.67	-24.928	-1.051	1.523	15.593	-20.829	1.406	-2.684	0.441
46	52	27.41	27.33	6.26	7.69	6.08	7.18		7.63	5.47	5.47	-17.526	3.668	0.365	16.928		8.383	1.112	4.72
47	52	26.85	26.98		6.38	3.73	6.07		6.08	5.04	5.96		-14.808	-2.215	-1.621		-15.684	4.677	9.405
48	50	23.69	23.53		6	5.39			5.68	6.03			-2.521	3.789			-1.384	3.18
49	58	26.6	26.64	5.57	6.23	7.41	5.9	5.35	6.39	7.23	6.45	-27.724	-3.209	-0.415	9.462	-14.977	-4.97	5.592	14.036
50	63	23.87	23.55	4.27	5.36	4.24	5.74		4.58	4.8	5.31	-11.31	-10.578	0.521	-3.888		-3.289	6.216	1.801
51	62	24.01	23.87	3.95	5.4	3.75	4.91	3.49	5.07			-18.178		14.036	6.87	-32.4	-13.074
52	63	24.3	24.15	5.95	6.75	6.3	6.05	5.25	6.49	5.71	6.4	-17.354	-8.82	-1.005	12.465	-20.48	-5.636	4.927	8.604
53	64	23.94	23.73	5.17	5.38	3.96	5.84	4.58	5.66	4.11	5.55	-25.71	-9.199	1.091	10.305	-31.072	-4.97	-8.667	12.42
54	68	21.55	21.79		6.44		6.78		5.92	4.72	5.68		-4.699		0.61		-1.848	2.406	14.931
55	64	23.37	23.41	4.67	5.37	6.43	4.69	4.91	5.09	4.45	5.59	-19.093	-3.1	1.011	0.251	-18.184	-0.641	0.289
56	63	24.86	25.05	5.01	6.14	4.77	5.15	5.45	5.41	6.12	6.06	-18.616	-5.332	1.637	-3.103	-26.565	-3.334	7.667	25.887
57	70	23.16	23.41		6.03	3.78	6.14		5.89	4.4	5.29		-3.814	2.328	-1.548		-4.282	-1.447	6.34
58	73	23.82	23.47		6.13	4.62	5.84	4.08	6.03	4.91	4.95		-0.859	4.307	2.121	-24.102	0.597	-4.004	4.979
59	77	25.56	25.59		6.43				5.75		5.18		-7.573				-11.95		4.014
60	78	23.05	23.08	5.6	6.48	4.62	6.17	4.86	6.15	5.37	5.63	-19.983	-0.398	3.48	6.242	-18.435	-6.843	4.645	3.759
61	70	26.22	26.26		4.73	3.13	4.67		4.51	4.81	4.8		-16.778	1.309	-4.399		-9.782	4.939	1.685
62	10	21.64	21.52	3.74	5.63	4.37	5.45		5.59	3.2	5.03	-14.47	2.603	8.482	-0.875		-7.343	2.314	-1.273
63	51	22.7	22.73		6.13	4.47	5.32	4.87	6.17	4.4	4.91		-4.185	4.38	9.578	-29.55	-3.842	4.667	4.5
64	57	22.51	22.58		6.03	4.84	5.55		6.88	4.16	5.06		-8.286	2.005	4.514		-1.061		9.462
65	60	24.3	24.1		4.75		4.74	5.51	4.57	5	3.93		2.579		0.535	-23.486	-1.096	3.045	16.133
66	22	23.69	23.8	5	6.85	4.56	6.49	4.32	6.88	4.8	5.87	-16.336	-4.086	2.431	-5.557	-14.797	-5.711	-1.067	9.834
67	22	25.6	25.69	5.41	5.92		5.17	5.15	5.32	5.88	5.47	-30.579	-1.87		-2.203	-22.859	-2.416	10.911	2.161
68	49	27.67	28.61		5.45	6	5.99	5.51	6.23	5.23	5.95		-5.641	-5.284	2.862	-23.629	-6.902	-2.914	10.516
69	26	26.7	26.91						5.39	4.91							0
70	48	24.32	24.69	5.34	5.95	5.92	6.21	5.41	6.51	5.66	5.79	-28.61	0.564	4.062	3.576	-29.567	-0.807	1.878	3.93
71	46	26.59	27.75				5.76			4.33	5.73				16.356			8.691	21.909
72	12	27.49	27.88		4.94	6.22	4.96	5.37		5.06	6.81		-1.868	0	4.667	-18.435		9.462	10.934
73	19	24.83	24.83	4.9	5.31	5.08	5.12	5.07	5.57	6.19	5.76	-11.56	-0.939	1.348	12.804	-8.399	1.338	-0.872	11.944
74	21	26.12	26.11	5.14	5.66	6	5.09	5.95	5.75	6.54	5.83	-23.66	-1.372	-3.334	7.611	-26.335	-0.322	1.302	4.11
75	22	24.96	25.87		6.41	6.02	5.86	5.84	6.24	5.46	5.89		-6.109	11.004	-7.246	-0.942	-7.528	5.412	0.968
76	36	24.05	23.91	5.34	4.43	5.12	5.2		4.15	5.59	5.26	-32.242	-1.081	-0.935	7.962		-2.337	-1.39	-2.752
77	30	25.48	25.39		5.37	3.88			5.12				-1.927	2.511			1.555
78	33	24.16	24.24	4.99	5.95	5.1	5.37	4.53	6.83	5.87	5.47	-24.567	-7.085	12.184	15.642	-8.858	-5.673	4.788	11.944
79	47	28.46	28.83	4.84	5.23	6.48	5.38	4.38	5.88	6.59	4.91	-12.265	-2.092	4.699	3.073	-30.651	-1.037	3.865	9.936
80	41	21.97	22.34	5.63	5.55	6.83	5.32	5.24	6.72	4.99	5.64	-23.575	-1.818	1.193	2.517	-20.298	-1.042	0.543	7.306
81	40	21.95	22.05		6.03				7.18				-13.303				-5.395
82	46	26.93	27.27	6.12	6.11	6.61	5.55	5.95	6.5	6.43	5.84	-29.335	-1.392	7.363	5.117	-27.897	-7.319	5.412	2.509
83	46	25.65	26.26	5.06	5.79	6.37		4.67	5.81	5.9	5.86	-19.179	-0.834	0.682		-16.65	3.608	2.694	7.651
84	41	23.81	23.72	5.69	5.73	4.72	4.98	4.1	5.63	5.46	4.55	-19.047	-4.988	4.948	9.554	-25.534	-1.219	8.397	5.356
85	46	24.02	23.91		5.53	5.45		4.03	5.89	4.86	5.93		-5.862	0.702		2.974	2.203	5.821
86	48	22.42	22.69		6.64	4.24	5.65		6.13		5.55		-1.109	2.314	2.045		-1.348		8.448
87	41	26.65	26.47	4.29	6.06	5.33	5.44		4.99	5.98	5.36	-22.416	-3.652	4.444	0.674		-4.01	3.873	-0.326
88	56	23.2	23.22		6.4	6.13	5.57	5.13	5.9	4.72	5.35		-4.276	3.545	2.49	-9.841	1.123	3.576	11.165
89	56	23.19	23.2	4.6	6.25	4.94	5.88	4.32	6.34	5.63	6.08	-25.866	-6.566	6.613	-1.925	-28.272	-0.324	2.505	6.271
90	60	23.44	23.37		5.49	4.11	5.12		5.4	3.65	4.68		-2.741	0.781	2.539		-5.826	5.008	5.739
91	79	22.71	23.4		5.83	4.83	6.7	5.17	5.95	4.4	5.88		-9.154	6.749	3.708	-23.369	-7.647	3.001	2.058
92	11	21.66	21.85				5.35		6.8						3.731		0.807
93	25	25.81	26.04	6.19	6.42	6.1	6.71	5.76	6.25	6.86	6.77	-22.932	2.573	-4.289	19.895	-25.253	-0.324	-0.888	7.696
94	23	23.44	23.39		5.58	5.77	5.55	4.71	5.55	5.18	4.8		1.476	1.975	13.782	-18.435	-0.244	1.42	0.785
95	50	23.89	23.62		5.84		5.35		5.48	5.51	5.64		-3.597		12.7		-3.814	1.637
96	65	26.67	26.69		5.17	4.46	5.36		5.29	4.29	6		-6.727	6.009	7.752		-2.463	8.297	-0.409
97	75	23.87	23.85	4.99	5.91	5.06	6.19		6.06	4.4	5.63	-19.983	-6.829	4.912	1.548		-7.722		6.34
